# Supplementary material for: PMC42, a breast progenitor cancer cell line, has normal-like mRNA and microRNA transcriptomes
Source: Breast Cancer Res. 2008 Jun 27;10(3):R54. doi: 10.1186/bcr2109 (PMC2481505; doi:10.1186/bcr2109)
Supplement: Additional file 1 — An Excel (Microsoft Corporation, Redmond, WA, USA) file detailing the gene ontology annotation of differentially expressed genes, accompanying Figure 1. [file bcr2109-S1.xls]

## Sheet: Big figure
Num	Cluster	FatiGO class	FatiGO term	FatiGO level	% of cluster	% outside cluster	P value	Cluster classified genes
1	A	Cluster A - 61 genes	High in normal breast tissue and derived cell line; Low in cancer-derived cell lines
2	A	Biological process	response to virus	5	0.2	0.0051	7.35045e-05	PLSCR1 OAS1 MX2 TRIM22 STAT1 CCL5 ISG20
3	A		response to pest, pathogen or parasite	4,5	0.3243	0.0647	0.00458746	PLSCR1 CAPG FPR1 NALP2 IFI27 OAS1 MX2 TRIM22 STAT1 CCL5 ISG20 G1P3
4	A		response to other organism	4	0.3243	0.0656	0.00458746
6	A	Cellular component, Molecular function	None
8	B	Cluster B - 479 genes	High in normal breast tissue; Low in all cell lines
9	B	Biological process	organismal physiological process	3	0.3434	0.1807	4.36995e-05	TLR2 STAT5A CD14 HLA-DRB5 TPM1 CTSS HLA-DMA GPRC5B CD209 TNFAIP6 CSF1R BCL6 LY96 IGF1 ECGF1 CEBPB C1QB DSCR1 AIF1 AOC3 CCR1 CLU TNFSF12 GABARAPL1 HLA-E CD97 COPEB MYL2 PTGDS PLSCR4 TNNC2 ALOX5AP FCGR3A PROM1 IGJ CD74 FOS MYBPC2 SAA1 C3 F13A1 TNFSF10 SPP1
11	B		immune response	4,5	0.1986	0.074	4.51599e-05	TLR2 STAT5A CD14 HLA-DRB5 CTSS HLA-DMA CD209 TNFAIP6 CSF1R BCL6 LY96 CEBPB C1QB AIF1 AOC3 CCR1 CLU TNFSF12 HLA-E CD97 COPEB ALOX5AP FCGR3A IGJ CD74 FOS SAA1 C3 TNFSF10 SPP1 HLA-DRB4 LTF CD59 TYROBP STAB1 NFIL3 STAT3 SOD2 FCER1G SPON2 C1S CXCL2 CCL21 SERPI
12	B		defense response	4	0.2125	0.0842	4.51599e-05
13	B		response to biotic stimulus	3	0.2088	0.0879	0.000117417	TLR2 STAT5A CD14 HLA-DRB5 CTSS HLA-DMA CD209 TNFAIP6 CSF1R BCL6 LY96 CEBPB C1QB AIF1 AOC3 CCR1 CLU TNFSF12 HLA-E CD97 COPEB ALOX5AP FCGR3A IGJ CD74 FOS SAA1 C3 TNFSF10 SPP1 HLA-DRB4 LTF CD59 TYROBP STAB1 NFIL3 STAT3 SOD2 FCER1G SPON2 C1S CXCL2 CCL21 IFNGR
15	B		inflammatory response	5,6	0.0852	0.016	0.000377773	TLR2 CD14 TNFAIP6 BCL6 LY96 CEBPB AIF1 AOC3 CCR1 CD97 ALOX5AP CD74 FOS SAA1 C3 SPP1 STAB1 CXCL2 CCL21 CCL8 ALOX5 S100A8 C1QR1
16	B		muscle contraction	4	0.0767	0.014	0.00051031	TPM1 MYL2 TNNC2 MYBPC2 SNTA1 KCNMB1 SARCOSIN DES CRYAB OXTR TCAP FXYD1 TNNI2 SMPX MYBPC1 CKMT2 TMOD4 MYH7 TNNT3 MYOM1 MYH11 MYH2
17	B		response to external stimulus	3	0.138	0.0507	0.00106394	TLR2 CD14 HLA-DRB5 HLA-DMA TNFAIP6 BCL6 LY96 ECGF1 CEBPB AIF1 AOC3 CCR1 CD97 PLSCR4 ALOX5AP CD74 FOS SAA1 C3 F13A1 SPP1 THBD CD59 TYROBP STAB1 SOD2 EGR2 CD36 CXCL2 ANGPTL4 CCL21 PPARG SERPING1 CCL8 XLKD1 ALOX5 S100A8 ENPP2 HLA-DMB CCL28 C1QR1
18	B		muscle development	4	0.0836	0.0191	0.00106394	TPM1 MRAS IGF1 MB MYL2 TNNC2 MYL1 MEF2C MYBPC2 ACTA1 LAMA2 FHL3 DES BTG1 ACTC MYF6 TNNI2 AEBP1 MYBPC1 MYH7 TNNT3 MYOM1 MYH11 MYH2
19	B		response to other organism	4	0.1394	0.051	0.00130743	TLR2 CD14 HLA-DRB5 HLA-DMA TNFAIP6 CSF1R BCL6 LY96 CEBPB C1QB AIF1 AOC3 CCR1 CLU CD97 ALOX5AP CD74 FOS SAA1 C3 SPP1 LTF TYROBP STAB1 STAT3 SOD2 C1S CXCL2 CCL21 IFNGR1 SERPING1 CCL8 ALOX5 LALBA S100A8 DF HLA-DMB C1QG C1QR1 C1QA
21	B		response to pest, pathogen or parasite	4,5	0.1359	0.051	0.00181971	TLR2 CD14 HLA-DRB5 HLA-DMA TNFAIP6 CSF1R BCL6 LY96 CEBPB C1QB AIF1 AOC3 CCR1 CLU CD97 ALOX5AP CD74 FOS SAA1 C3 SPP1 LTF TYROBP STAB1 STAT3 SOD2 C1S CXCL2 CCL21 IFNGR1 SERPING1 CCL8 ALOX5 S100A8 DF HLA-DMB C1QG C1QR1 C1QA
22	B		complement activation, classical pathway	8	0.0579	0	0.00452294	C1QB CLU C3 C1S SERPING1 C1QG C1QA
23	B		striated muscle contraction	5	0.037	0.0027	0.00793743	MYL2 MYBPC2 SARCOSIN SMPX MYBPC1 MYH7 TNNT3 MYOM1 MYH11 MYH2
24	B	Cellular component	sarcomere	7	0.2727	0.0093	0.00169817	TPM1 TNNC2 MYBPC2 MYBPC1 MYH7 TNNT3 MYOM1 MYH11 MYH2
25	B		membrane-bound organelle	3	0.2527	0.4006	0.00233439	KIAA1130 SORBS1 MSC STAT5A PDK4 CTSS LGMN BCL6 JUN NFIB SLC25A3 MYO18B RRAGD CEBPB CEBPD DSCR1 COX6A2 AIF1 FOSB CDKN1C ZFP36 COPEB PTGDS MEF2C FOS BCL6B FLJ20442 CIRBP ADFP DEGS ANTXR2 FKBP5 HLX1 ZNF145 COX7A1 PTHR1 NFIL3 STAT3 EGF BTG1 CRYAB SOD2 CYB5 CD
26	B		intracellular	3	0.4725	0.6273	0.00260806	KIAA1130 SORBS1 MSC STAT5A PGM1 TPM1 PDK4 CTSS LGMN BCL6 JUN NFIB SLC25A3 MYO18B RRAGD CEBPB CEBPD C1QB FLJ20401 DSCR1 COX6A2 AIF1 GPD1 FOSB CDKN1C GABARAPL1 ZFP36 COPEB AKR1C1 MYL2 PTGDS TNNC2 FABP3 MYL1 MEF2C GSN KRT17 CD74 FOS BCL6B CAPN2 MYBPC2 ACTA1
27	B		intracellular organelle	3	0.337	0.4854	0.00505545	KIAA1130 SORBS1 MSC STAT5A TPM1 PDK4 CTSS LGMN BCL6 JUN NFIB SLC25A3 MYO18B RRAGD CEBPB CEBPD FLJ20401 DSCR1 COX6A2 AIF1 FOSB CDKN1C GABARAPL1 ZFP36 COPEB MYL2 PTGDS TNNC2 MYL1 MEF2C GSN KRT17 FOS BCL6B ACTA1 FLJ20442 FLJ12921 CIRBP ADFP DEGS ANTXR2 SNTA1
28	B		contractile fiber	5	0.0526	0.0036	0.0055692	TPM1 TNNC2 MYL1 MYBPC2 MYBPC1 MYH7 TNNT3 MYOM1 MYH11 MYH2
29	B		myofibril	6	0.0957	0.0038	0.0055692	TPM1 TNNC2 MYBPC2 MYBPC1 MYH7 TNNT3 MYOM1 MYH11 MYH2
30	B	Molecular function	None
31	C	Cluster C - 462 genes	High in normal and normal-like samples; Low in non-PMC42 breast cancer cell lines
32	C	Biological process	None
33	C	Cellular component	extracellular matrix (sensu Metazoa)	3	0.1681	0.0531	0.0005483	COL8A1 FN1 MFAP4 COL16A1 FLRT2 EMILIN1 EFEMP2 COL4A1 LAMA1 COL5A1 TFPI2 ADAMTS18 FBN2 SGCB NID2 SGCE SPARC FBLN1 MFAP2 TGM2 CSPG2 MMP11 COL11A1 BGN SPOCK FLRT3 COL2A1 TGFBI EFEMP1 LAMB1 TIMP3 COL6A1 COL1A2 FBN1 LTBP2 LAMC1 LAMA4 COL4A5 CTGF COL3A1
34	C		basement membrane	4	0.0547	0.003	0.00381978	EFEMP2 COL4A1 LAMA1 SGCB NID2 SGCE SPARC LAMB1 LAMC1 LAMA4 COL4A5
35	C	Molecular function	extracellular matrix structural constituent	3	0.0643	0.0084	0.00155746	FN1 EMILIN1 EFEMP2 COL4A1 COL5A1 TFPI2 FBN2 FBLN1 MFAP2 COL11A1 BGN COL2A1 COL6A1 COL1A2 FBN1 LAMA4 COL4A5 COL3A1
36	D	Cluster D - 116 genes	High in MT3 (colon); Low in breast-derived samples
37	D	Biological process, Cellular component, Molecular function	None
40	E	Cluster E - 244 genes	High in all cell lines; Low in normal breast tissue
41	E	Biological process	M phase	5	0.2197	0.0068	2.94271e-18	MAD2L1 CDK2 H2AFX PRC1 CCNA2 KIF11 ANLN CCNB1 HEC KIFC1 PTTG1 PLK KNTC1 CDCA5 SPAG5 KIF2C ASPM SMC4L1 TPX2 CCNB2 CDC20 KIF23 BUB1 BUB1B CDC25B UBE2C CDC2 TOPK STK6
42	E		M phase of mitotic cell cycle	6	0.2205	0.0052	4.3611e-18	MAD2L1 CDK2 PRC1 CCNA2 KIF11 ANLN CCNB1 HEC KIFC1 PTTG1 PLK KNTC1 CDCA5 SPAG5 KIF2C ASPM SMC4L1 TPX2 CCNB2 CDC20 KIF23 BUB1 BUB1B CDC25B UBE2C CDC2 TOPK STK6
43	E		mitosis	7	0.2435	0.0064	2.8178e-17
44	E		mitotic cell cycle	5	0.2197	0.0101	5.36507e-17	MAD2L1 CDK2 PRC1 CCNA2 BIRC5 KIF11 ANLN CCNB1 HEC KIFC1 PTTG1 PLK KNTC1 CDCA5 SPAG5 KIF2C ASPM SMC4L1 TPX2 CCNB2 CDC20 KIF23 BUB1 BUB1B CDC25B UBE2C CDC2 TOPK STK6
45	E		cell cycle	4	0.3407	0.0534	7.84137e-17	MAD2L1 CDK2 H2AFX DLG7 PRC1 CCNA2 BIRC5 CCNE2 KIF11 ANLN MYBL2 CCNB1 GMNN HEC KIFC1 ZWINT PTTG1 CDK5 PLK KNTC1 CDCA5 PPM1D SPAG5 KIF2C ASPM E2F2 UHRF1 CDKN3 SMC4L1 AURKB TPX2 CKS2 CDC45L UNG2 CCNB2 CDC20 NRAS KIF23 BUB1 BUB1B CDC25B PTTG3 UBE2C CDC2 TOPK
46	E		cell division	4	0.1926	0.0075	4.9318e-16	MAD2L1 CDK2 PRC1 CCNA2 CCNE2 KIF11 ANLN CCNB1 PTTG1 CDK5 CDCA7 KNTC1 CDCA5 SPAG5 ASPM SMC4L1 CKS2 CCNB2 CDC20 KIF23 BUB1 BUB1B CDC25B UBE2C CDC2 CDCA8
47	E		DNA repair	5,7	0.0985	0.0045	4.67581e-07	EXO1 H2AFX NUDT1 TYMS PTTG1 RAD51C GTF2H2 POLD1 UHRF1 FEN1 PIR51 UNG2 RFC4
48	E		response to DNA damage stimulus	4	0.1037	0.0064	4.71748e-07	EXO1 H2AFX NUDT1 TYMS CCNA2 PTTG1 RAD51C GTF2H2 POLD1 UHRF1 FEN1 PIR51 UNG2 RFC4
49	E		microtubule-based process	7	0.1304	0.0096	1.26899e-06	MC1R PRC1 KIF11 HEC KIFC1 ZWINT KIF20A SPAG5 KIF2C CKS2 KIF23 BUB1B UBE2C KIF4A STK6
50	E		response to endogenous stimulus	3	0.1014	0.0083	2.22558e-06	EXO1 H2AFX NUDT1 TYMS CCNA2 PTTG1 RAD51C GTF2H2 POLD1 UHRF1 FEN1 PIR51 UNG2 RFC4
52	E		DNA metabolism	6	0.1969	0.0456	6.49396e-06	EXO1 CDK2 H2AFX RNASEH2A TK1 NUDT1 TYMS GMNN PTTG1 RAD51C SMARCA3 GTF2H2 CENPA POLD1 UHRF1 EZH2 CDC45L FEN1 PIR51 UNG2 POLA2 H2AFZ PTTG3 RFC4 MCM4
53	E		biopolymer metabolism	5	0.3561	0.1477	6.86804e-06	EXO1 CDK2 H2AFX RNASEH2A TK1 NUDT1 TYMS GAD1 CIT TRIM37 PTPLA GMNN C20orf97 PTTG1 CDK5 RAD51C PLK SMARCA3 PPM1D GTF2H2 CENPA POLD1 UHRF1 CDKN3 AURKB PPM1E EZH2 CDC45L FEN1 PIR51 CSTF2 UNG2 CDC20 POLA2 BUB1 BUB1B MELK CDC25B H2AFZ PTTG3 UBE2C RFC4 CDC2 E2-
54	E		regulation of cell cycle	5	0.1818	0.0462	2.95411e-05	MAD2L1 CDK2 CCNA2 CCNE2 ANLN MYBL2 CCNB1 GMNN PLK KNTC1 PPM1D E2F2 CDKN3 CKS2 CDC45L UNG2 CCNB2 CDC20 NRAS BUB1 BUB1B CDC25B UBE2C CDC2
55	E		spindle organization and biogenesis	9	0.2222	0.0056	3.96004e-05	PRC1 KIF11 HEC ZWINT SPAG5 CKS2 KIF23 BUB1B UBE2C STK6
56	E		microtubule cytoskeleton organization and biogenesis	8	0.1099	0.0045	5.90063e-05
57	E		regulation of progression through cell cycle	6	0.189	0.0534	0.000128723	MAD2L1 CDK2 CCNA2 CCNE2 ANLN MYBL2 CCNB1 GMNN PLK KNTC1 PPM1D E2F2 CDKN3 CKS2 CDC45L UNG2 CCNB2 CDC20 NRAS BUB1 BUB1B CDC25B UBE2C CDC2
58	E		organismal physiological process	3	0.0797	0.2448	0.000263318	BFSP2 NQO1 SERPINA3 SORD GAD1 F12 TNNT1 DTNA HLXB9 IL4R SERPINA1
59	E		DNA replication	7	0.1043	0.0128	0.000380537	EXO1 CDK2 RNASEH2A TK1 TYMS GMNN POLD1 CDC45L FEN1 POLA2 RFC4 MCM4
60	E		cellular physiological process	3	0.8986	0.7314	0.000525548	EXO1 MAD2L1 CDK2 CTSL2 ITPR3 NQO1 H2AFX RNASEH2A MC1R TK1 DLG7 PRC1 SLC39A4 SYTL2 SORD NUDT1 TYMS CCNA2 BIRC5 WDHD1 CCNE2 GAD1 KIF11 TRIP13 DHCR7 RACGAP1 CIT TXNRD1 ANLN PRKCBP1 MRPS17 FOXM1 MYBL2 F12 TRIM37 CCNB1 KRT8 PTPLA PKM2 GMNN IQGAP3 HEC KIFC1 ZWI
61	E		macromolecule metabolism	4	0.437	0.2465	0.000721225	EXO1 CDK2 CTSL2 H2AFX RNASEH2A MC1R TK1 SORD NUDT1 TYMS GAD1 CIT MRPS17 F12 TRIM37 PTPLA PKM2 GMNN C20orf97 PTTG1 CDK5 RAD51C PLK RPL14 SMARCA3 KNTC1 HSPH1 PPM1D GTF2H2 CENPA POLD1 EEF1A2 UHRF1 CDKN3 AURKB PPM1E EZH2 TFRC CDC45L FEN1 PIR51 CSTF2 UNG2 CDC2
62	E		cell cycle checkpoint	7	0.0609	0.0016	0.000886698	MAD2L1 CCNA2 CCNE2 KNTC1 CDC45L BUB1 BUB1B
63	E		response to biotic stimulus	3	0.029	0.1333	0.00662685	SERPINA3 HLXB9 IL4R SERPINA1
64	E		cell adhesion	3	0.0145	0.1043	0.00685271	CELSR2 TROAP
65	E		DNA-dependent DNA replication	8	0.0659	0.0023	0.00685271	EXO1 CDK2 GMNN CDC45L RFC4 MCM4
66	E		mitotic checkpoint	8	0.0549	0	0.00685271	MAD2L1 CCNA2 KNTC1 BUB1 BUB1B
67	E		phosphoinositide-mediated signaling	7	0.087	0.0144	0.00786096	TYMS HEC ZWINT SPAG5 CKS2 FEN1 BUB1B UBE2C RFC4 STK6
68	E		defense response	4	0.0296	0.1313	0.00845999	SERPINA3 HLXB9 IL4R SERPINA1
69	E	Cellular component	intracellular	3	0.8547	0.5491	1.70604e-08	BFSP2 MAD2L1 CDK2 CTSL2 ITPR3 NQO1 H2AFX SERPINA3 MC1R TK1 DLG7 PRC1 SYTL2 CCNA2 BIRC5 WDHD1 CCNE2 GAD1 KIF11 TRIP13 DHCR7 KRT18 CIT TXNRD1 SPANXE MRPS17 FOXM1 MYBL2 TRIM37 CCNB1 KRT8 PKM2 HEC KIFC1 TROAP ZWINT CENTA1 C20orf97 KIF20A BCAS3 PTTG1 RAD51C PL
71	E		nucleus	4,5	0.5727	0.2546	2.35311e-08	MAD2L1 CDK2 H2AFX DLG7 PRC1 CCNA2 WDHD1 CCNE2 TRIP13 DHCR7 SPANXE FOXM1 MYBL2 CCNB1 HEC ZWINT CENTA1 C20orf97 BCAS3 PTTG1 RAD51C PLK CITED1 SMARCA3 KNTC1 CDCA5 PPM1D GTF2H2 POLR3K HLXB9 KIF2C CENPA POLD1 EEF1A2 ASPM E2F2 NUSAP1 UHRF1 SMC4L1 EZH2 TPX2 CDC4
72	E		membrane-bound organelle	3	0.6325	0.3231	6.3506e-08	MAD2L1 CDK2 CTSL2 ITPR3 H2AFX DLG7 PRC1 SYTL2 CCNA2 WDHD1 CCNE2 GAD1 TRIP13 DHCR7 SPANXE MRPS17 FOXM1 MYBL2 CCNB1 HEC ZWINT CENTA1 C20orf97 KIF20A BCAS3 PTTG1 RAD51C PLK CITED1 SMARCA3 KNTC1 CDCA5 PPM1D GTF2H2 SLC27A2 POLR3K HLXB9 KIF2C CENPA EBP POLD1 EE
73	E		intracellular organelle	3,4	0.7179	0.4075	7.20936e-08	BFSP2 MAD2L1 CDK2 CTSL2 ITPR3 H2AFX MC1R DLG7 PRC1 SYTL2 CCNA2 BIRC5 WDHD1 CCNE2 KIF11 TRIP13 DHCR7 KRT18 SPANXE MRPS17 FOXM1 MYBL2 CCNB1 KRT8 HEC KIFC1 ZWINT CENTA1 C20orf97 KIF20A BCAS3 PTTG1 RAD51C PLK CITED1 RPL14 SMARCA3 KNTC1 CDCA5 PPM1D GTF2H2 SLC2
74	E		spindle	5,7	0.102	0	2.03072e-07	PRC1 BIRC5 KIF11 KNTC1 TPX2 CDC20 KIF23 BUB1 KIF4A STK6
75	E		microtubule cytoskeleton	6	0.3404	0.0391	1.23477e-06	MC1R PRC1 BIRC5 KIF11 KIFC1 KIF20A KNTC1 SPAG5 KIF2C STMN1 TPX2 CDC20 KIF23 BUB1 KIF4A STK6
77	E		intracellular membrane-bound organelle	4	0.6636	0.3753	1.96323e-06	MAD2L1 CDK2 CTSL2 ITPR3 H2AFX DLG7 PRC1 SYTL2 CCNA2 WDHD1 CCNE2 TRIP13 DHCR7 SPANXE MRPS17 FOXM1 MYBL2 CCNB1 HEC ZWINT CENTA1 C20orf97 KIF20A BCAS3 PTTG1 RAD51C PLK CITED1 SMARCA3 KNTC1 CDCA5 PPM1D GTF2H2 SLC27A2 POLR3K HLXB9 KIF2C CENPA EBP POLD1 EEF1A2
79	E		integral to membrane	5	0.1837	0.4369	7.62736e-05	ITPR3 MGC42530 CELSR2 MC1R DHCR7 NETO2 TMEM14A ELOVL6 KCNK15 SLC27A2 SLC7A5 EBP SDC1 IL4R SFXN1 TFRC SLC4A2 FLJ30002
80	E		chromosome, pericentric region	6	0.1277	0	0.000319387	MAD2L1 HEC KIF2C CENPA BUB1 BUB1B
81	E		intrinsic to membrane	4	0.1636	0.3767	0.000416793	ITPR3 MGC42530 CELSR2 MC1R DHCR7 NETO2 TMEM14A ELOVL6 KCNK15 SLC27A2 SLC7A5 EBP SDC1 IL4R SFXN1 TFRC SLC4A2 FLJ30002
82	E		membrane	3	0.2308	0.4406	0.000684822	BFSP2 ITPR3 MGC42530 CELSR2 MC1R SLC39A4 SYTL2 GAD1 GFRA1 DHCR7 MRPS17 NETO2 CENTA1 TMEM14A ELOVL6 KCNK15 SLC27A2 SLC7A5 EBP SDC1 IL4R SFXN1 TFRC SLC4A2 LMNB2 NRAS FLJ30002
83	E		non-membrane-bound organelle	3	0.2735	0.1199	0.00271778	BFSP2 MAD2L1 H2AFX MC1R PRC1 BIRC5 KIF11 KRT18 MRPS17 MYBL2 KRT8 HEC KIFC1 KIF20A RPL14 KNTC1 SPAG5 KIF2C STMN1 CENPA SMC4L1 TPX2 LMNB2 CDC20 KIF23 HMGB3 BUB1 BUB1B H2AFZ RFC4 KIF4A STK6
84	E		chromosome	4,5	0.1091	0.0212	0.00330852	MAD2L1 H2AFX MYBL2 HEC KIF2C CENPA SMC4L1 HMGB3 BUB1 BUB1B H2AFZ RFC4
86	E		plasma membrane	4	0.0818	0.2387	0.00604408	ITPR3 MC1R SYTL2 CENTA1 SLC7A5 EBP SDC1 IL4R TFRC
87	E		integral to plasma membrane	6	0.1064	0.3844	0.006367	MC1R EBP SDC1 IL4R TFRC
88	E		extracellular space	3	0.0085	0.1027	0.00685271	F12
89	E		intracellular non-membrane-bound organelle	4	0.2909	0.1393	0.00708339	BFSP2 MAD2L1 H2AFX MC1R PRC1 BIRC5 KIF11 KRT18 MRPS17 MYBL2 KRT8 HEC KIFC1 KIF20A RPL14 KNTC1 SPAG5 KIF2C STMN1 CENPA SMC4L1 TPX2 LMNB2 CDC20 KIF23 HMGB3 BUB1 BUB1B H2AFZ RFC4 KIF4A STK6
90	E		spindle microtubule	8	0.6667	0	0.00810487	PRC1 BIRC5 KNTC1 KIF4A
91	E	Molecular function	purine nucleotide binding	4	0.287	0.0964	1.33621e-05	CDK2 MC1R TK1 KIF11 TRIP13 CIT TXNRD1 KIFC1 C20orf97 KIF20A CDK5 RAD51C PLK ASS SMARCA3 HSPH1 KIF2C EEF1A2 SMC4L1 AURKB TPX2 NRAS KIF23 BUB1 BUB1B MELK RFC4 CDC2 KIF4A TOPK STK6 RAP2C MCM4
92	E		adenyl nucleotide binding	5	0.2843	0.0861	1.33621e-05	CDK2 TK1 KIF11 TRIP13 CIT TXNRD1 KIFC1 C20orf97 KIF20A CDK5 RAD51C PLK ASS SMARCA3 HSPH1 KIF2C SMC4L1 AURKB TPX2 KIF23 BUB1 BUB1B MELK RFC4 CDC2 KIF4A TOPK STK6 MCM4
93	E		nucleotide binding	3	0.2632	0.0951	3.05804e-05	CDK2 MC1R TK1 KIF11 TRIP13 CIT TXNRD1 KIFC1 C20orf97 KIF20A CDK5 RAD51C PLK ASS SMARCA3 HSPH1 KIF2C POLD1 EEF1A2 SMC4L1 AURKB TPX2 CSTF2 NRAS KIF23 BUB1 BUB1B MELK RFC4 CDC2 KIF4A TOPK STK6 RAP2C MCM4
94	E		ATP binding	6	0.3218	0.123	0.000904502	CDK2 TK1 KIF11 TRIP13 CIT KIFC1 C20orf97 KIF20A CDK5 RAD51C PLK ASS SMARCA3 HSPH1 KIF2C SMC4L1 AURKB TPX2 KIF23 BUB1 BUB1B MELK RFC4 CDC2 KIF4A TOPK STK6 MCM4
95	E		transferase activity, transferring phosphorus-containing groups	4	0.1739	0.0576	0.00330852	CDK2 TK1 CIT PRKCBP1 PKM2 IQGAP3 C20orf97 CDK5 PLK POLR3K POLD1 AURKB CKS2 BUB1 BUB1B MELK CDC2 H11 TOPK STK6
96	E		protein serine/threonine kinase activity	7	0.3256	0.0811	0.00403098	CDK2 CIT C20orf97 CDK5 PLK AURKB CKS2 BUB1 BUB1B MELK CDC2 H11 TOPK STK6
97	E		microtubule motor activity	3	0.0451	0.0031	0.00810487	KIF11 KIFC1 KIF20A KIF2C KIF23 KIF4A
98	F	Cluster F - 481 genes	High in non-PMC42 breast cancer cell lines; Low in normal and normal-like samples
99	F	Biological process, Cellular component, Molecular function	None
